# Supplementary material for: Modular and Self-Contained Microfluidic Analytical Platforms Enabled by Magnetorheological Elastomer Microactuators
Source: Micromachines (Basel). 2021 May 23;12(6):604. doi: 10.3390/mi12060604 (PMC8224705; doi:10.3390/mi12060604)
Supplement: Supplementary file 1 [file micromachines-12-00604-s001.zip]

Archive with 4 entries (4 files):
- micromachines-1218074-supplementary materials-for proof Revised-Final.pdf
- Video S1.mp4
- Video S2.mp4
- Video S3.mp4
